# Supplementary material for: A Hydrocarbon Soluble, Molecular and “Complete” Al-Cocatalyst for High Temperature Olefin Polymerization
Source: Polymers (Basel). 2023 Mar 9;15(6):1378. doi: 10.3390/polym15061378 (PMC10051415; doi:10.3390/polym15061378)
Supplement: Supplementary file 1 [file polymers-15-01378-s001.zip]

Archive with 1 entries (1 files):
- polymers-2229170-supplementary.pdf
